# Supplementary material for: Phylogeny and Expression Atlas of the NITRATE TRANSPORTER 1/PEPTIDE TRANSPORTER FAMILY in Agave
Source: Plants (Basel). 2022 May 27;11(11):1434. doi: 10.3390/plants11111434 (PMC9182991; doi:10.3390/plants11111434)
Supplement: Supplementary file 1 [file plants-11-01434-s001.zip]

Archive with 2 entries (2 files):
- plants-1729665-Figure S1.pdf
- Table S1.xlsx
