# Supplementary material for: Phylogeny and Expression Atlas of the NITRATE TRANSPORTER 1/PEPTIDE TRANSPORTER FAMILY in Agave
Source: Plants (Basel). 2022 May 27;11(11):1434. doi: 10.3390/plants11111434 (PMC9182991; doi:10.3390/plants11111434)
Supplement: Supplementary file 1 [file plants-11-01434-s001.zip › Table S1.xlsx]

## Sheet: Sheet1
ID	Loci Accession	Protein Accession
AoNPF1.1	LOC109843201	XP_020267726.1
AoNPF2.1	LOC109824240	XP_020246368.1
AoNPF2.2	LOC109830000	XP_020252718.1
AoNPF2.3	LOC109830001	XP_020252722.1
AoNPF2.4	LOC109830013	XP_020252746.1
AoNPF2.5	LOC109833735	XP_020257111.1
AoNPF2.6	LOC109833737	XP_020257114.1
AoNPF2.7	LOC109838760	XP_020262767.1
AoNPF2.8	LOC109846757	XP_020271589.1
AoNPF2.9	LOC109850276	XP_020275842.1
AoNPF3.1	LOC109845710	XP_020270569.1
AoNPF3.2	LOC109849011	XP_020274368.1
AoNPF3.3	LOC109850486	XP_020276086.1
AoNPF4.1	LOC109823597	XP_020245465.1
AoNPF4.2	LOC109823763	XP_020245723.1
AoNPF4.3	LOC109823764	XP_020245725.1
AoNPF4.4	LOC109824002	XP_020246083.1
AoNPF4.5	LOC109824576	XP_020246795.1
AoNPF4.6	LOC109825999	XP_020248527.1
AoNPF4.7	LOC109828059	XP_020250685.1
AoNPF4.8	LOC109834250	XP_020257820.1
AoNPF4.9	LOC109846915	XP_020271741.1
AoNPF5.1	LOC109820133	XP_020241810.1
AoNPF5.10	LOC109836407	XP_020259889.1
AoNPF5.11	LOC109839092	XP_020263117.1
AoNPF5.12	LOC109849715	XP_020275170.1
AoNPF5.13	LOC109850062	XP_020275570.1
AoNPF5.2	LOC109822087	XP_020243842.1
AoNPF5.3	LOC109825108	XP_020247429.1
AoNPF5.4	LOC109825165	XP_020247510.1
AoNPF5.5	LOC109826626	XP_020249237.1
AoNPF5.6	LOC109826640	XP_020249249.1
AoNPF5.7	LOC109829819	XP_020252455.1
AoNPF5.8	LOC109835753	XP_020259354.1
AoNPF5.9	LOC109836406	XP_020259888.1
AoNPF6.1	LOC109828778	XP_020251296.1
AoNPF6.2	LOC109831484	XP_020254405.1
AoNPF6.3	LOC109832571	XP_020255508.1
AoNPF6.4	LOC109835602	XP_020259162.1
AoNPF6.5	LOC109836502	XP_020260001.1
AoNPF7.1	LOC109819479	XP_020240803.1
AoNPF7.2	LOC109825023	XP_020247292.1
AoNPF7.3	LOC109825270	XP_020247676.1
AoNPF7.4	LOC109837780	XP_020261717.1
AoNPF7.5	LOC109843612	XP_020268146.1
AoNPF8.1	LOC109819432	XP_020240747.1
AoNPF8.2	LOC109822949	XP_020244812.1
AoNPF8.3	LOC109822950	XP_020244814.1
AoNPF8.4	LOC109827822	XP_020250429.1
AoNPF8.5	LOC109829786	XP_020252413.1
AoNPF8.6	LOC109842687	XP_020267128.1
AoNPF8.7	LOC109849109	XP_020274494.1
AoNPF8.8	LOC109851473	XP_020277202.1
